# Supplementary material for: Potential Plasma Metabolite Biomarkers of Diabetic Nephropathy: Untargeted Metabolomics Study
Source: J Pers Med. 2022 Nov 11;12(11):1889. doi: 10.3390/jpm12111889 (PMC9692474; doi:10.3390/jpm12111889)
Supplement: Supplementary file 1 [file jpm-12-01889-s001.zip]

Archive with 1 entries (1 files):
- jpm-1993179-supplementary.pdf
